# Supplementary material for: Structure, Dynamics, and Ligand Recognition of Human-Specific CHRFAM7A (Dupα7) Nicotinic Receptor Linked to Neuropsychiatric Disorders
Source: Int J Mol Sci. 2021 May 22;22(11):5466. doi: 10.3390/ijms22115466 (PMC8196834; doi:10.3390/ijms22115466)
Supplement: Supplementary file 1 [file ijms-22-05466-s001.zip]

Archive with 1 entries (1 files):
- ijms-1220608-supplementary.pdf
